# Supplementary material for: Evaluation of plant contamination in metabarcoding diet analysis of a herbivore
Source: Sci Rep. 2018 Oct 22;8:15563. doi: 10.1038/s41598-018-32845-w (PMC6197254; doi:10.1038/s41598-018-32845-w)
Supplement: Supplementary file 2 — Table S1 [file 41598_2018_32845_MOESM2_ESM.xlsx]

## Sheet: Sheet1
Table S1. Plant taxa and number of sequences of all samples assigned to each detected OTU.
OTU_ID	OTUs in control/contaminant	Plant taxa	A_02h_01	A_02h_04	A_02h_05	A_02h_07	A_02h_08	A_02h_09	A_02h_10	A_06h_01	A_06h_02	A_06h_03	A_06h_04	A_06h_05	A_06h_06	A_06h_07	A_06h_08	A_06h_09	A_06h_10	A_12h_01	A_12h_02	A_12h_03	A_12h_04	A_12h_05	A_12h_06	A_12h_07	A_12h_08	A_12h_09	A_12h_10	A_24h_01	A_24h_02	A_24h_04	A_24h_05	A_24h_06	A_24h_07	A_24h_08	A_24h_09	A_24h_10	B_02h_01	B_02h_02	B_02h_03	B_02h_04	B_02h_06	B_02h_07	B_02h_08	B_02h_09	B_02h_10	B_06h_01	B_06h_02
D6NZ9:00035:00211__170120karigane__trnLF123	Contaminant	Apiaceae	0	0	0	0	0	0	0	0	0	118	0	0	0	0	0	0	0	0	0	0	0	0	0	0	0	0	0	0	0	0	0	0	0	0	0	0	0	0	0	0	0	1	0	0	0	0	0
D6NZ9:00050:01174__170120karigane__trnLF192	Contaminant	Saururaceae	0	0	0	0	0	0	0	0	0	0	0	0	0	0	0	0	0	0	0	0	0	0	0	0	0	0	0	0	0	0	0	0	0	0	0	0	0	0	0	0	0	0	0	0	0	0	0
D6NZ9:00077:00091__170120karigane__trnLF170	Contaminant	Rutaceae	0	0	0	0	0	0	0	0	0	0	0	0	0	0	0	0	0	0	0	0	0	0	0	0	0	0	0	0	0	0	0	0	0	0	0	0	0	0	0	0	0	0	0	0	0	0	0
D6NZ9:00110:00067__170120karigane__trnLF188	Contaminant	Urticaceae	0	0	0	0	0	0	0	0	0	0	0	0	0	0	0	0	0	0	0	0	0	0	0	0	115	0	0	0	0	0	0	0	0	0	0	0	0	0	0	0	0	0	0	0	0	0	0
D6NZ9:00114:01055__170120karigane__trnLF192	Contaminant	Asteraceae	0	0	0	0	0	0	0	0	0	0	0	0	0	0	0	0	0	0	0	0	0	0	0	0	0	0	0	0	0	0	0	0	0	0	0	0	0	0	0	0	0	0	0	0	0	0	0
D6NZ9:00120:00253__170120karigane__trnLF177	Contaminant	Thelypteridaceae	0	0	0	0	0	0	0	6	0	0	0	0	0	0	0	0	0	351	0	0	0	0	0	0	0	0	0	0	0	0	0	0	0	0	0	0	0	0	0	0	0	0	0	0	0	0	0
D6NZ9:00137:00902__170120karigane__trnLF156	Contaminant	Aquifoliaceae	0	0	0	0	0	0	0	0	0	0	0	0	0	0	0	0	0	0	0	0	0	0	0	0	0	0	0	0	0	0	0	0	0	0	0	0	0	0	0	0	0	0	0	0	0	0	0
D6NZ9:00140:00400__170120karigane__trnLF128	Contaminant	Desmidiaceae	0	0	0	0	0	0	0	0	0	0	0	0	0	0	52	0	0	0	0	0	0	0	0	0	0	0	0	0	0	0	7	0	0	0	0	0	0	0	0	0	0	0	0	0	0	0	0
D6NZ9:00146:02022__170120karigane__trnLF136	Contaminant	Podocarpaceae	0	0	0	0	0	0	0	0	0	0	0	0	0	0	0	0	0	0	0	0	0	0	0	0	0	0	0	0	0	0	0	0	0	0	0	0	0	0	0	0	0	0	0	0	0	0	0
D6NZ9:00156:00182__170120karigane__trnLF192	Contaminant	Asteraceae	0	0	0	0	0	0	0	0	0	0	0	0	0	0	0	0	0	0	0	0	0	0	0	0	0	0	0	0	0	0	0	0	0	0	0	0	0	0	0	0	0	0	0	0	0	0	0
D6NZ9:00158:00245__170120karigane__trnLF186	Contaminant	Euphorbiaceae	0	0	0	0	0	0	0	0	0	0	0	0	0	15	101	0	0	0	0	0	0	1	139	11	0	0	0	0	0	0	3	0	0	1	0	0	0	0	0	0	0	0	0	0	0	0	0
D6NZ9:00158:02041__170120karigane__trnLF176	Contaminant	Poacese	0	0	0	0	0	0	0	0	0	0	0	0	0	0	0	0	0	0	0	0	0	0	0	0	0	0	0	0	0	0	0	0	0	0	0	0	0	0	0	0	0	0	0	0	0	0	0
D6NZ9:00182:01477__170120karigane__trnLF156	Contaminant	Ranunculaceae	0	0	0	0	0	0	0	0	0	0	0	0	0	0	0	0	0	0	0	0	0	0	0	0	0	0	0	0	0	0	0	0	0	0	0	0	0	0	0	0	0	0	0	0	0	0	0
D6NZ9:00212:00064__170120karigane__trnLF136	Contaminant	Athyriaceae	0	0	0	0	0	0	0	0	0	0	0	0	0	0	0	0	0	0	0	0	0	0	0	0	0	0	0	0	0	0	0	0	0	0	0	7	0	0	0	0	0	0	0	0	0	0	0
D6NZ9:00215:00320__170120karigane__trnLF161	Contaminant	Cupressaceae	0	0	0	0	0	0	0	9	0	0	0	0	0	0	0	0	0	0	0	0	0	0	0	0	0	0	0	0	0	0	0	0	0	0	0	0	0	0	0	0	0	0	0	0	0	0	0
D6NZ9:00223:00112__170120karigane__trnLF153	Contaminant	Pinaceae	0	0	0	0	0	0	0	13	0	0	0	0	0	0	4	0	0	0	0	0	2	0	0	0	0	0	0	0	0	0	0	0	0	0	0	0	0	0	0	0	0	0	0	0	0	0	0
D6NZ9:00247:00348__170120karigane__trnLF190	Contaminant	Cucurbitaceae	0	0	0	0	0	0	0	0	0	0	0	0	0	0	0	0	0	0	0	0	0	0	0	0	0	0	84	0	0	0	0	0	0	0	0	0	0	0	0	0	0	0	0	0	0	0	0
D6NZ9:00248:00174__170120karigane__trnLF192	Contaminant	Lamiaceae	0	0	0	0	0	0	0	0	0	0	0	0	0	0	0	0	0	0	0	0	0	0	0	0	0	0	0	0	0	0	0	0	0	0	0	0	0	0	0	0	0	0	0	0	0	0	0
D6NZ9:00257:00334__170120karigane__trnLF245	Contaminant	Poaceae	0	0	0	8	0	0	0	0	0	0	0	0	0	0	0	0	0	0	0	0	0	0	0	1	0	0	0	0	0	1	64	0	0	0	0	0	0	0	0	0	0	0	0	0	0	0	0
D6NZ9:00277:01644__170120karigane__trnLF200	Contaminant	Cupressaceae	0	0	0	0	0	0	0	0	0	0	0	0	0	0	0	0	0	0	0	0	0	0	0	0	0	0	0	0	0	0	0	0	0	0	0	0	0	0	0	0	0	0	0	0	0	0	0
D6NZ9:00287:00114__170120karigane__trnLF109	Contaminant	Poaceae	0	0	0	0	0	0	0	0	0	0	0	0	0	0	0	0	0	0	0	0	0	0	0	0	0	0	0	0	0	0	0	0	0	0	0	0	0	0	0	0	0	0	0	0	0	0	0
D6NZ9:00287:00345__170120karigane__trnLF141	Contaminant	Poaceae	0	0	0	336	0	0	0	0	19	0	0	0	0	0	0	0	0	0	0	0	0	0	9	837	6	0	0	0	5	23	148	0	0	0	5	0	0	0	0	0	0	0	0	0	0	128	0
D6NZ9:00308:00036__170120karigane__trnLF154	Contaminant	Funariaceae	0	0	0	0	0	0	0	0	0	0	0	0	0	0	0	0	0	0	0	0	0	0	0	0	0	0	0	0	0	0	0	0	0	0	0	0	0	0	0	0	0	0	0	0	0	0	0
D6NZ9:00308:00050__170120karigane__trnLF211	Contaminant	Rutaceae	0	0	0	0	0	0	0	0	0	0	0	0	0	0	0	0	0	0	0	0	0	0	0	0	0	0	0	0	0	0	0	0	0	0	0	0	0	0	0	0	0	0	0	0	0	0	0
D6NZ9:00339:00176__170120karigane__trnLF161	Contaminant	Hydrangeaceae	0	0	0	0	0	0	0	0	0	0	0	0	0	0	0	0	0	0	0	0	0	0	0	0	0	0	0	0	0	0	0	0	0	0	0	0	0	0	0	0	0	0	0	0	0	0	0
D6NZ9:00352:00021__170120karigane__trnLF294	Contaminant	Fagaceae	0	0	0	0	0	0	0	0	0	0	0	0	0	0	0	0	0	0	0	2	0	0	1	0	0	0	0	0	0	0	0	0	0	0	0	0	0	0	0	0	0	0	0	0	0	2	0
D6NZ9:00435:00436__170120karigane__trnLF186	Contaminant	Orobanchaceae	0	0	0	0	0	0	0	0	0	0	0	0	0	0	0	0	0	0	0	0	0	0	70	0	0	0	0	0	0	0	0	0	19	0	3	0	0	0	0	0	0	0	0	0	0	0	0
D6NZ9:00507:00341__170120karigane__trnLF163	Contaminant	Rosaceae	0	0	0	0	0	0	0	0	0	0	0	0	0	0	0	0	0	0	0	0	0	0	0	0	0	0	0	0	0	0	0	0	0	0	0	0	0	0	0	0	0	0	0	0	0	0	0
D6NZ9:00520:00270__170120karigane__trnLF211	Contaminant	Ranunculaceae	0	0	0	0	0	0	0	0	0	0	0	0	0	0	0	0	0	0	0	0	0	0	0	0	0	0	0	0	0	0	0	0	0	0	0	0	0	0	0	0	0	0	0	0	0	0	0
D6NZ9:00521:00250__170120karigane__trnLF192	Contaminant	Cyperaceae	0	0	0	0	0	0	0	0	0	0	0	0	0	0	0	0	0	0	0	0	0	0	0	0	0	0	0	0	0	0	0	0	0	0	0	0	0	0	0	0	0	0	0	0	0	0	0
D6NZ9:00545:02542__170120karigane__trnLF187	Contaminant	Poaceae	0	0	0	76	0	0	0	0	0	0	0	0	0	0	0	0	0	0	0	0	0	0	0	97	0	0	0	0	0	0	56	0	0	0	0	0	0	0	0	0	0	0	0	0	0	0	0
D6NZ9:00573:00096__170120karigane__trnLF178	Contaminant	Saururaceae	0	0	0	0	0	0	0	0	0	0	0	0	0	0	0	0	0	0	0	0	0	0	0	0	0	0	0	0	0	0	0	0	0	0	0	0	0	0	0	0	0	0	0	0	0	0	0
D6NZ9:00575:00504__170120karigane__trnLF140	Contaminant	Brassicaceae	0	0	0	0	0	0	0	0	0	0	0	0	0	0	0	0	0	0	0	0	0	0	0	0	0	0	1	0	0	0	0	0	0	0	0	0	0	0	0	0	0	0	0	0	0	1	0
D6NZ9:00613:00608__170120karigane__trnLF222	Contaminant	Brassicaceae	0	0	0	0	0	0	0	0	0	0	0	0	0	0	0	0	0	0	0	0	0	0	0	0	0	0	0	0	0	0	0	0	0	0	0	0	0	0	0	0	0	0	0	0	0	0	0
D6NZ9:00618:02532__170120karigane__trnLF149	Contaminant	Polygonaceae	0	0	0	0	0	0	0	0	0	0	0	0	0	0	0	0	0	0	0	0	0	0	0	0	0	0	0	0	0	0	0	0	0	0	0	0	0	0	0	0	0	0	0	0	0	0	0
D6NZ9:00635:00081__170120karigane__trnLF175	Contaminant	Araliaceae	0	0	0	0	0	0	0	0	5	0	0	0	0	0	0	0	0	0	0	0	0	0	0	0	0	0	0	0	0	0	0	0	0	0	0	0	0	0	0	0	0	0	0	0	0	0	0
D6NZ9:00645:00138__170120karigane__trnLF104	Contaminant	Bartramiaceae	0	0	0	0	0	0	0	0	0	0	0	0	0	0	0	0	0	0	0	0	0	0	0	0	0	0	0	0	0	0	0	0	0	0	0	0	0	0	0	0	0	0	0	0	0	0	0
D6NZ9:00653:02666__170120karigane__trnLF251	Contaminant	Brassicaceae	0	0	0	0	0	0	0	0	0	0	0	0	1	0	0	0	0	0	0	0	0	1	0	0	0	0	0	0	0	0	0	0	0	0	0	0	0	0	0	0	0	0	0	1	0	0	0
D6NZ9:00658:02389__170120karigane__trnLF166	Contaminant	Aceraceae	0	0	0	0	0	0	0	0	0	0	0	0	0	0	0	0	0	0	0	0	0	0	0	0	0	0	0	0	0	0	0	0	0	0	0	0	0	0	0	0	0	0	0	0	0	0	0
D6NZ9:00672:00336__170120karigane__trnLF192	Contaminant	Polygonaceae	0	0	0	0	0	0	0	0	0	0	0	0	0	0	0	0	0	0	0	0	0	0	0	0	0	0	1	0	0	0	0	0	0	0	0	0	0	0	0	0	0	0	0	0	0	0	0
D6NZ9:00672:02687__170120karigane__trnLF149	Contaminant	Fabaceae	0	0	0	0	0	0	0	0	0	0	0	0	0	0	0	0	0	0	0	0	0	0	0	0	0	0	0	0	0	0	0	0	0	0	0	0	0	0	0	0	0	0	0	0	0	0	0
D6NZ9:00683:00103__170120karigane__trnLF177	Contaminant	Unknown	0	0	0	0	0	0	0	0	0	0	0	0	0	0	0	0	0	0	0	0	0	0	0	0	0	0	0	0	0	0	0	0	0	0	0	0	0	0	0	0	0	0	0	0	0	0	0
D6NZ9:00688:00924__170120karigane__trnLF172	Contaminant	Vitaceae	0	0	0	0	0	0	0	0	0	0	0	0	0	0	0	0	0	0	0	0	0	0	0	0	0	0	0	0	0	0	0	0	0	0	0	0	0	0	0	0	0	0	0	0	0	0	0
D6NZ9:00723:00120__170120karigane__trnLF264	Contaminant	Fabaceae	0	0	0	0	0	0	0	0	0	0	0	0	0	0	0	0	0	0	0	0	0	0	0	0	0	0	0	0	0	0	0	0	0	0	0	0	0	0	0	0	0	0	0	0	0	0	0
D6NZ9:00736:00681__170120karigane__trnLF162	Contaminant	Saururaceae	0	0	0	0	0	0	0	0	0	0	0	0	0	0	0	0	0	0	0	0	0	0	0	0	0	0	0	0	0	0	0	0	0	0	0	0	0	0	0	0	0	0	0	0	0	0	0
D6NZ9:00736:02346__170120karigane__trnLF177	Contaminant	Unknown	0	0	0	0	0	0	0	0	0	0	0	0	0	0	0	0	0	0	0	0	0	0	0	0	0	0	0	0	0	0	0	0	0	0	0	0	0	0	0	0	0	0	0	0	0	0	0
D6NZ9:00737:01185__170120karigane__trnLF131	Contaminant	Unknown	0	0	0	0	0	0	0	0	0	0	0	0	0	0	0	0	0	0	0	0	0	0	0	0	0	0	0	0	0	0	0	0	0	0	0	0	0	0	0	0	0	0	0	0	0	36	0
D6NZ9:00772:01223__170120karigane__trnLF277	Contaminant	Asterales	0	0	0	0	0	0	0	0	0	0	0	0	0	0	0	0	0	0	0	0	0	0	0	0	0	0	0	0	0	0	0	0	0	0	0	0	0	0	0	0	0	0	0	0	0	0	0
D6NZ9:00780:00579__170120karigane__trnLF211	Contaminant	Azollaceae	0	0	0	0	1	0	0	0	0	0	0	0	0	0	0	0	0	0	0	0	0	0	0	0	0	0	0	0	0	0	0	0	0	0	0	0	0	0	0	0	0	0	0	0	0	0	0
D6NZ9:00786:00748__170120karigane__trnLF093	Contaminant	Aceraceae	0	0	0	0	0	0	0	0	0	0	0	0	0	0	0	0	0	0	0	0	0	0	0	0	0	0	0	0	0	0	0	0	0	0	0	0	0	0	0	0	0	0	0	0	0	0	0
D6NZ9:00787:00172__170120karigane__trnLF176	Contaminant	Caprifoliaceae	0	0	0	0	0	0	0	0	0	0	0	0	0	0	0	0	0	0	0	0	0	0	0	0	0	0	0	0	0	0	0	0	0	0	0	0	0	0	0	0	0	0	0	0	0	0	0
D6NZ9:00819:00430__170120karigane__trnLF220	Contaminant	Rosaceae	0	0	0	0	0	0	0	0	0	0	0	0	0	0	0	0	0	0	0	0	0	0	0	0	31	0	0	0	0	0	0	0	0	0	0	0	0	0	0	0	0	0	0	19	0	0	0
D6NZ9:00824:00394__170120karigane__trnLF220	Contaminant	Fagaceae	0	0	0	0	0	0	0	0	0	0	0	0	0	0	0	0	0	0	0	0	0	0	0	0	0	5	0	0	0	0	0	0	0	0	0	0	0	0	0	0	0	0	0	0	0	0	0
D6NZ9:00856:00879__170120karigane__trnLF104	Contaminant	Apocynaceae	0	0	0	0	0	0	0	0	0	0	0	0	0	0	0	0	0	0	0	0	0	0	0	0	0	0	0	0	0	0	0	0	0	0	0	0	0	0	0	0	0	0	0	0	0	0	0
D6NZ9:00869:00270__170120karigane__trnLF079	Contaminant	Fagaceae	0	0	0	0	0	0	0	0	0	0	0	0	0	0	0	0	0	0	0	0	0	0	0	0	0	0	0	0	0	0	0	0	0	0	0	0	0	0	0	0	0	0	0	16	0	0	0
D6NZ9:00897:00293__170120karigane__trnLF289	Contaminant	Fabaceae	0	0	0	0	0	0	0	0	0	0	0	0	0	0	0	0	0	0	0	0	0	0	0	0	0	0	0	0	0	0	0	0	0	0	0	0	0	0	0	0	0	0	0	0	0	0	0
D6NZ9:00905:00027__170120karigane__trnLF233	Contaminant	Polypodiales	0	0	0	0	0	0	0	0	0	0	0	0	0	0	0	0	0	0	0	0	0	0	0	0	0	0	0	0	0	0	0	0	0	0	0	0	0	0	0	0	0	0	0	0	0	0	0
D6NZ9:00914:00652__170120karigane__trnLF104	Contaminant	Juncaceae	0	0	0	0	0	0	0	0	0	0	0	0	0	0	0	0	0	0	0	0	0	0	0	0	0	0	0	0	0	0	0	0	0	0	0	0	0	0	0	0	0	0	0	0	0	0	0
D6NZ9:00917:02446__170120karigane__trnLF292	Contaminant	Poaceae	0	0	0	0	0	0	0	0	0	0	0	0	0	0	0	0	0	0	0	0	0	0	0	0	0	0	0	0	0	0	0	0	0	0	0	0	0	0	0	0	0	0	0	0	0	0	0
D6NZ9:00923:02789__170120karigane__trnLF293	Contaminant	Unknown	0	0	0	0	0	0	0	0	0	0	0	0	0	0	0	0	0	0	0	0	0	0	0	0	0	0	0	0	0	0	0	0	0	0	0	0	0	0	0	0	0	0	0	0	0	0	0
D6NZ9:00962:00141__170120karigane__trnLF104	Contaminant	Rubiaceae	0	0	0	0	0	0	0	0	0	0	0	0	0	0	0	0	0	0	0	0	0	0	0	0	0	0	0	0	0	0	0	0	0	0	0	0	0	0	0	0	0	0	0	0	0	0	0
D6NZ9:00974:00455__170120karigane__trnLF152	Contaminant	Unknown	0	0	0	0	0	0	0	0	0	0	0	0	0	0	0	0	0	0	0	0	0	0	0	0	0	0	0	0	0	0	0	0	0	0	0	0	0	0	0	0	1	0	0	0	0	0	0
D6NZ9:00983:00238__170120karigane__trnLF111	Contaminant	Convolvulaceae	0	0	0	0	0	0	0	0	0	0	0	0	0	0	0	0	0	0	0	0	0	0	0	0	0	0	0	0	0	0	0	0	0	0	0	0	0	0	0	0	0	0	0	0	0	0	0
D6NZ9:00984:00686__170120karigane__trnLF176	Contaminant	Haloragaceae	0	0	0	0	0	0	0	0	0	0	0	0	0	0	0	0	0	0	0	0	0	0	0	0	0	0	0	0	0	0	0	0	0	0	0	0	0	0	0	0	0	0	0	0	0	0	0
D6NZ9:00990:02049__170120karigane__trnLF093	Contaminant	Asteraceae	0	0	0	0	0	0	0	0	0	0	0	0	0	0	0	0	0	0	0	0	0	0	0	0	0	0	0	0	0	0	0	0	0	0	0	0	0	0	0	0	0	0	0	0	0	0	0
D6NZ9:01003:01099__170120karigane__trnLF123	Contaminant	Unknown	0	0	0	0	0	0	0	0	0	4	0	0	0	0	0	0	0	0	0	0	0	0	0	0	0	0	0	0	0	0	0	0	0	0	0	0	0	0	0	0	0	0	0	0	0	0	0
D6NZ9:01008:00087__170120karigane__trnLF138	Contaminant	Fabaceae	0	0	0	0	0	0	0	0	0	0	0	0	0	0	0	0	0	0	0	0	0	0	0	0	0	0	0	0	0	0	0	0	0	0	0	0	0	0	0	0	0	0	0	0	0	0	0
D6NZ9:01041:02789__170120karigane__trnLF138	Contaminant	Brassicaceae	0	0	0	0	0	0	0	0	0	0	0	0	0	0	0	0	0	0	0	0	0	0	0	0	0	0	0	0	0	0	0	0	0	0	0	0	0	0	0	0	0	0	0	0	0	0	0
D6NZ9:01044:01209__170120karigane__trnLF086	Contaminant	Unknown	0	0	0	0	0	0	0	0	0	0	0	0	0	0	0	0	0	0	0	0	0	0	0	0	0	0	0	0	0	0	0	0	0	0	0	0	0	0	0	0	0	0	0	0	0	0	0
D6NZ9:01049:02825__170120karigane__trnLF145	Contaminant	Unknown	0	0	0	0	0	0	0	0	0	0	0	0	0	0	0	0	0	0	0	0	0	0	0	0	0	0	0	0	0	0	0	0	0	0	0	0	0	0	0	0	0	0	0	0	0	0	0
D6NZ9:01072:01080__170120karigane__trnLF149	Contaminant	Unknown	0	0	0	0	0	0	0	0	0	0	0	0	0	0	0	0	0	0	0	0	0	0	0	0	0	0	0	0	0	0	0	0	0	0	0	0	0	0	0	0	0	0	0	0	0	0	0
D6NZ9:01099:02392__170120karigane__trnLF050	Contaminant	Brassicaceae	0	0	0	0	0	0	0	0	0	0	0	0	0	0	0	0	0	0	0	0	0	0	0	0	0	0	0	0	0	0	0	0	0	0	0	0	0	0	0	0	0	0	0	0	0	0	0
D6NZ9:01121:01179__170120karigane__trnLF154	Contaminant	Dioscoreaceae	0	0	0	0	0	0	0	0	0	0	0	0	0	0	0	0	0	0	0	0	0	0	0	0	0	0	0	0	0	0	0	0	0	0	0	0	0	0	0	0	0	0	0	0	0	0	0
D6NZ9:01169:02192__170120karigane__trnLF253	Contaminant	Cannabaceae	0	0	0	0	0	0	0	0	0	0	0	0	0	0	0	0	0	0	17	0	0	0	0	0	0	0	0	0	0	0	0	0	0	0	0	0	0	0	0	0	0	0	0	0	0	0	0
D6NZ9:01189:00698__170120karigane__trnLF179	Contaminant	Thelypteridaceae	0	0	0	0	0	0	0	0	0	0	0	0	0	0	0	0	0	0	0	0	0	0	0	0	0	0	0	0	0	0	0	0	0	0	0	0	0	0	0	0	0	0	0	0	0	0	0
D6NZ9:01211:00321__170120karigane__trnLF185	Contaminant	Brassicaceae	0	0	0	0	0	0	0	0	0	0	0	0	0	0	0	0	0	0	0	0	0	0	0	0	0	0	0	0	0	0	0	0	0	0	0	0	0	0	0	0	0	0	0	0	0	1	0
D6NZ9:01215:02530__170120karigane__trnLF164	Contaminant	Vitaceae	0	0	0	0	0	0	0	0	0	0	0	0	0	0	0	0	0	0	0	0	0	0	0	0	0	0	0	0	0	0	0	0	0	0	0	0	0	0	0	0	0	0	0	0	0	0	0
D6NZ9:01221:02866__170120karigane__trnLF118	Contaminant	Fabaceae	0	0	0	0	0	0	0	0	0	0	0	0	0	0	0	0	0	0	0	0	0	0	0	0	0	0	0	0	0	0	0	0	0	0	0	0	0	0	0	0	0	0	0	0	0	0	0
D6NZ9:01286:02382__170120karigane__trnLF186	Contaminant	Euphorbiaceae	0	0	0	0	0	0	0	0	0	0	0	0	0	0	2	0	0	0	0	0	0	0	9	0	0	0	0	0	0	0	0	0	0	0	0	0	0	0	0	0	0	0	0	0	0	0	0
D6NZ9:01391:00574__170120karigane__trnLF086	Contaminant	Brassicaceae	0	0	0	0	0	0	0	0	0	0	0	0	0	0	0	0	0	0	0	0	0	0	0	0	0	0	0	0	0	0	0	0	0	0	0	0	0	0	0	0	0	0	0	0	0	0	0
D6NZ9:01453:00159__170120karigane__trnLF176	Contaminant	Lardizabalaceae	0	0	0	0	0	0	0	0	0	0	0	0	0	0	0	0	0	0	0	0	0	0	0	0	0	0	0	0	0	0	0	0	0	0	0	0	0	0	0	0	0	0	0	0	0	0	0
D6NZ9:01469:02327__170120karigane__trnLF137	Contaminant	Unknown	0	0	0	0	0	0	0	0	0	0	0	0	0	0	0	0	0	0	0	0	0	0	0	0	0	0	0	0	0	0	0	0	0	0	0	0	0	0	0	0	0	0	0	0	0	0	0
D6NZ9:01470:00607__170120karigane__trnLF078	Contaminant	Viridiplantae	0	0	0	0	0	0	0	0	0	0	0	0	0	0	0	0	0	0	0	0	0	0	0	0	0	0	0	0	0	0	0	0	0	3	0	0	0	0	0	0	0	0	4	0	0	0	0
D6NZ9:01478:00500__170120karigane__trnLF159	Contaminant	Rhizophoraceae	0	0	0	0	0	0	0	0	0	0	0	0	0	0	0	0	0	0	0	0	0	0	0	0	0	0	0	0	0	0	0	0	0	0	0	0	0	0	0	0	0	0	0	0	0	0	0
D6NZ9:01497:02869__170120karigane__trnLF211	Contaminant	Capparaceae	0	0	0	0	0	0	0	0	0	0	0	0	0	0	0	0	0	0	0	0	0	0	0	0	0	0	0	0	0	0	0	0	0	0	0	0	0	0	0	0	0	0	0	0	0	0	0
D6NZ9:01511:01430__170120karigane__trnLF174	Contaminant	Unknown	0	0	0	0	0	0	0	0	0	0	0	0	0	0	0	0	0	0	0	1	0	0	0	0	0	0	0	0	0	0	0	0	0	0	0	0	0	0	0	0	0	0	0	0	0	0	0
D6NZ9:01526:00295__170120karigane__trnLF149	Contaminant	Unknown	0	0	0	0	0	0	0	0	0	0	0	0	0	0	0	0	0	0	0	0	0	0	0	0	0	0	0	0	0	0	0	0	0	0	0	0	0	0	0	0	0	0	0	0	0	0	0
D6NZ9:01526:00424__170120karigane__trnLF170	Contaminant	Saururaceae	0	0	0	0	0	0	0	0	0	0	0	0	0	0	0	0	0	0	0	0	0	0	0	0	0	0	0	0	0	0	0	0	0	0	0	0	0	0	0	0	0	0	0	0	0	0	0
D6NZ9:01549:00402__170120karigane__trnLF177	Contaminant	Unknown	0	0	0	0	0	0	0	0	0	0	0	0	0	0	0	0	0	0	0	0	0	0	0	0	0	0	0	0	0	0	0	0	0	0	0	0	0	0	0	0	0	0	0	0	0	0	0
D6NZ9:01613:01427__170120karigane__trnLF211	Contaminant	Poaceae	0	0	0	0	0	0	0	0	0	0	0	0	0	0	0	0	0	0	0	0	0	0	0	0	0	0	0	0	0	0	0	0	0	0	0	0	0	0	0	0	0	0	0	0	0	0	0
D6NZ9:01701:02209__170120karigane__trnLF188	Contaminant	Fagaceae	0	0	0	0	0	0	0	0	1	0	0	0	0	0	0	0	0	0	0	0	0	0	0	0	2	0	0	0	0	0	0	0	0	0	0	0	0	0	0	0	0	0	0	0	0	0	0
D6NZ9:01779:01624__170120karigane__trnLF140	Contaminant	Salicaceae	0	0	0	0	0	0	0	0	0	0	0	0	0	0	0	0	0	0	0	0	0	0	0	0	0	0	0	0	0	0	0	0	0	0	0	0	0	0	0	0	0	0	0	0	0	0	0
D6NZ9:01798:01726__170120karigane__trnLF145	Contaminant	Unknown	0	0	0	0	0	0	0	0	0	0	0	0	0	0	0	0	0	0	0	0	0	0	0	0	0	0	0	0	0	0	0	0	0	0	0	0	0	0	0	0	0	0	0	0	0	0	0
D6NZ9:01801:02280__170120karigane__trnLF211	Contaminant	Nelumbonaceae	0	0	0	0	0	0	0	0	0	0	0	0	0	0	0	0	0	0	0	0	0	0	0	0	0	0	0	0	0	0	0	0	0	0	0	0	0	0	0	0	0	0	0	0	0	0	0
D6NZ9:01860:01663__170120karigane__trnLF211	Contaminant	Caryophyllaceae	0	0	0	0	0	0	0	0	0	0	0	0	0	0	0	0	0	0	0	0	0	0	0	0	0	0	0	0	0	0	0	0	0	0	0	0	0	0	0	0	0	0	0	0	0	0	0
D6NZ9:01971:01518__170120karigane__trnLF211	Contaminant	Poaceae	0	0	0	0	0	0	0	0	0	0	0	0	0	0	0	0	0	0	0	0	0	0	0	0	0	0	0	0	0	0	0	0	0	0	0	0	0	0	0	0	0	0	0	0	0	0	0
D6NZ9:02061:00436__170120karigane__trnLF101	Contaminant	Streptophyta	0	0	0	0	0	0	0	0	0	0	0	0	0	0	0	0	0	0	0	0	0	0	0	0	0	0	0	0	0	0	0	0	0	0	0	0	0	0	0	0	0	0	0	0	0	0	0
D6NZ9:02127:00564__170120karigane__trnLF104	Contaminant	Rubiaceae	0	0	0	0	0	0	0	0	0	0	0	0	0	0	0	0	0	0	0	0	0	0	0	0	0	0	0	0	0	0	0	0	0	0	0	0	0	0	0	0	0	0	0	0	0	0	0
D6NZ9:02130:00472__170120karigane__trnLF292	Contaminant	Poaceae	0	0	0	0	0	0	0	0	0	8	0	0	0	0	0	0	0	0	0	0	0	0	0	0	0	0	0	0	0	0	0	0	0	0	0	0	0	0	0	0	0	0	0	0	0	0	0
D6NZ9:02210:00714__170120karigane__trnLF129	Contaminant	Unknown	0	0	0	0	0	0	0	0	0	0	0	0	0	0	0	0	0	0	0	0	0	0	0	0	0	0	0	0	0	0	0	0	0	0	0	0	0	0	0	0	0	0	0	0	0	0	0
D6NZ9:02237:00679__170120karigane__trnLF180	Contaminant	Unknown	0	0	0	0	0	0	0	0	0	0	0	1	0	0	0	0	0	0	0	0	1	0	0	0	0	0	0	0	0	0	0	0	0	0	0	0	0	0	0	0	0	0	0	0	0	1	0
D6NZ9:02389:00989__170120karigane__trnLF239	Contaminant	Ranunculaceae	0	0	0	0	0	0	0	0	0	0	0	0	0	0	0	0	0	0	0	0	0	0	0	0	0	0	0	0	0	0	0	0	0	0	0	0	0	0	0	0	0	0	0	0	0	0	0
D6NZ9:02529:00150__170120karigane__trnLF069	Contaminant	Brassicaceae	0	0	0	0	0	2	0	0	0	0	0	0	0	0	0	0	0	0	0	0	0	0	0	0	0	0	0	0	0	0	0	0	0	0	0	0	0	0	0	0	0	0	0	0	0	0	0
D6NZ9:02544:00289__170120karigane__trnLF078	Contaminant	Solanaceae	0	0	0	0	0	0	0	0	0	0	0	0	0	0	0	0	0	0	0	0	0	0	0	0	0	0	0	0	0	0	0	0	0	0	0	0	0	0	0	0	0	0	6	0	0	0	0
D6NZ9:02841:01423__170120karigane__trnLF187	Contaminant	Poaceae	0	0	0	0	0	0	0	0	0	0	0	0	0	0	0	0	0	0	0	0	0	0	0	4	0	0	0	0	0	0	1	0	0	0	0	0	0	0	0	0	0	0	0	0	0	0	0
D6NZ9:02932:01091__170120karigane__trnLF227	Contaminant	Fabaceae	0	0	0	0	0	0	0	0	0	0	0	0	0	0	0	0	0	0	0	0	0	0	0	0	0	0	0	0	0	0	0	0	0	0	0	0	0	0	0	0	0	0	0	0	0	0	0
D6NZ9:02963:00673__170120karigane__trnLF175	Contaminant	Berberidaceae	0	0	0	0	0	0	0	0	0	0	0	0	0	0	0	0	0	0	0	0	0	0	0	0	0	0	0	0	0	0	0	0	0	0	0	0	0	0	0	0	0	0	0	0	0	0	0
D6NZ9:03159:01018__170120karigane__trnLF108	Contaminant	Brassicaceae	0	0	0	0	0	0	0	0	0	0	0	3	0	0	0	0	0	0	0	0	0	0	0	0	0	0	0	0	0	0	0	0	0	0	0	0	0	0	0	0	0	0	0	0	0	0	0
D6NZ9:03318:01039__170120karigane__trnLF289	Contaminant	Thelypteridaceae	0	0	0	0	0	0	0	0	0	0	0	0	0	0	0	0	0	0	0	0	0	0	0	0	0	0	0	0	0	0	0	0	0	0	0	0	0	0	0	0	0	0	0	0	0	0	0
D6NZ9:03326:01575__170120karigane__trnLF283	Contaminant	Saururaceae	0	0	0	0	0	0	0	0	0	0	0	0	0	0	0	0	0	0	0	0	0	0	0	0	0	0	0	0	0	0	0	0	0	0	0	0	0	0	0	0	0	0	0	0	0	0	0
D6NZ9:00048:00261__170120karigane__trnLF211	Control	Nelumbonaceae	0	0	0	0	0	0	0	0	0	0	0	0	0	0	0	0	0	0	0	0	0	0	0	0	0	0	0	0	0	0	0	0	0	0	0	0	0	0	0	0	0	0	0	0	0	0	0
D6NZ9:00056:00322__170120karigane__trnLF192	Control	Apiaceae	0	0	0	0	0	0	0	0	0	0	0	0	0	0	0	0	0	0	0	0	0	0	0	0	0	0	1	0	0	0	0	0	0	0	0	0	0	0	0	0	0	0	0	0	0	0	0
D6NZ9:00065:00295__170120karigane__trnLF114	Control	Fagaceae	0	0	0	0	0	0	2	1	7	26	104	0	0	0	34	0	5	0	9	77	0	1	46	1	216	3	8	0	1	0	0	0	16	0	0	1	1	0	0	0	0	0	0	225	53	264	0
D6NZ9:00080:01199__170120karigane__trnLF179	Control	Poaceae	0	0	0	0	0	0	0	0	7	39	0	0	0	0	0	0	0	0	0	0	0	0	0	0	0	0	0	0	0	0	0	0	0	0	0	0	0	0	0	0	0	1	7	0	0	0	0
D6NZ9:00092:00179__170120karigane__trnLF185	Control	Fabaceae	0	0	0	0	0	3	0	0	0	0	0	0	0	0	0	0	0	0	0	0	0	372	37	3	0	0	0	0	0	0	1	0	0	0	0	0	0	23	1	0	189	0	4	0	0	0	0
D6NZ9:00099:00226__170120karigane__trnLF171	Control	Brassicaceae	0	0	0	0	0	0	0	0	0	0	0	0	0	0	0	0	0	0	0	0	0	0	0	0	0	1	0	0	0	0	0	0	0	0	0	0	0	0	0	0	0	0	0	0	1	0	0
D6NZ9:00106:01054__170120karigane__trnLF175	Control	Araceae	0	0	0	0	0	0	0	9	37	0	0	0	0	0	1	0	0	0	0	0	0	0	0	0	0	0	2	0	0	0	0	0	0	0	0	0	0	0	0	0	0	0	0	0	0	0	0
D6NZ9:00129:00212__170120karigane__trnLF128	Control	Asterales	0	0	0	0	0	0	50	0	0	0	0	0	0	0	800	0	22	0	0	0	1	0	0	0	0	11	2	0	0	0	80	0	0	17	0	3	0	0	0	0	0	0	0	0	0	0	0
D6NZ9:00142:00121__170120karigane__trnLF019	Control	Unknown	0	0	0	0	0	0	0	0	0	0	0	0	0	0	0	0	0	0	0	0	0	0	0	0	0	0	0	0	0	0	0	0	0	0	0	0	0	0	0	0	0	0	0	0	82	0	0
D6NZ9:00155:01085__170120karigane__trnLF292	Control	Plantaginaceae	0	0	0	0	0	0	0	0	0	0	0	0	0	0	0	0	0	0	0	0	0	0	0	0	0	0	0	0	0	0	0	0	0	0	0	0	0	0	0	0	0	0	0	0	0	0	0
D6NZ9:00189:00293__170120karigane__trnLF025	Control	Unknown	0	0	0	0	0	0	0	0	0	0	0	0	0	0	0	0	0	0	0	0	0	0	0	0	0	0	0	0	0	0	0	0	0	0	0	0	0	0	0	0	0	0	0	0	0	0	0
D6NZ9:00223:00323__170120karigane__trnLF109	Control	Brassicaceae	0	0	0	0	0	1	0	0	0	0	1	0	0	0	0	0	0	3	0	0	0	0	0	0	0	0	0	0	0	0	0	1	0	0	1	0	0	0	0	0	0	0	0	0	0	0	0
D6NZ9:00225:00103__170120karigane__trnLF126	Control	Unknown	0	0	0	0	0	0	0	0	0	0	0	0	86	0	0	0	0	0	0	0	0	0	0	0	0	0	0	0	0	0	0	0	0	0	0	0	0	0	0	0	0	0	0	0	0	0	0
D6NZ9:00241:00207__170120karigane__trnLF007	Control	Brassicaceae	0	0	0	0	0	0	0	0	1	3	1	0	2	0	0	0	0	1	1	0	0	1	0	0	0	0	6	0	0	0	0	0	0	0	0	0	0	0	0	0	0	0	0	0	0	0	0
D6NZ9:00258:00179__170120karigane__trnLF186	Control	Brassicaceae	1	4	3	28	18	24	43	20	29	197	216	19	228	22	63	75	131	89	5	148	75	83	323	44	126	20	131	9	9	1	4	24	19	23	9	2	3	9	2	59	25	1	69	85	58	249	87
D6NZ9:00264:00228__170120karigane__trnLF116	Control	Brassicaceae	0	0	0	0	0	0	1	0	0	0	0	0	0	0	0	0	0	0	0	0	0	0	0	0	0	0	1	0	0	0	0	0	0	0	0	0	0	0	0	0	0	0	0	0	0	0	0
D6NZ9:00275:00248__170120karigane__trnLF067	Control	Brassicaceae	0	0	3	4	1	0	0	1	0	0	0	0	0	0	0	0	0	0	0	0	0	0	0	0	0	0	0	0	1	0	0	0	0	0	0	0	0	0	0	0	1	0	0	0	0	0	0
D6NZ9:00290:00319__170120karigane__trnLF015	Control	Rosaceae	0	0	0	0	0	0	0	0	0	0	0	0	0	0	0	0	0	0	0	0	0	0	0	0	0	0	0	0	0	0	0	0	0	0	0	0	0	0	0	0	0	0	0	0	0	0	0
D6NZ9:00303:01468__170120karigane__trnLF170	Control	Poaceae	0	0	0	0	0	0	0	0	0	0	0	0	0	0	0	0	0	0	0	0	0	0	0	0	0	0	0	0	0	0	0	0	0	0	0	0	0	0	0	0	0	0	0	0	0	0	0
D6NZ9:00315:00412__170120karigane__trnLF180	Control	Oleaceae	0	0	0	0	0	0	0	0	0	0	0	0	0	0	0	0	0	0	0	0	0	0	0	0	0	0	0	0	0	0	0	0	0	0	0	0	0	0	0	0	0	0	0	0	0	0	0
D6NZ9:00321:00391__170120karigane__trnLF111	Control	Brassicaceae	0	0	1	0	0	0	1	0	0	1	2	0	0	0	0	0	0	1	0	0	0	1	1	0	4	0	1	0	0	0	0	0	0	1	0	0	0	0	0	0	0	0	1	0	1	3	2
D6NZ9:00343:00172__170120karigane__trnLF053	Control	Poaceae	0	0	0	0	0	0	0	0	0	0	0	0	0	0	0	0	0	0	0	0	0	0	0	0	0	0	0	0	0	0	0	0	0	0	0	0	0	0	0	0	0	0	0	0	0	0	0
D6NZ9:00345:00100__170120karigane__trnLF022	Control	Brassicaceae	0	0	0	0	0	0	0	0	0	0	0	0	0	0	0	0	0	0	0	0	0	0	0	0	0	0	3	0	0	0	0	0	0	0	0	0	0	0	0	0	0	0	0	0	0	0	0
D6NZ9:00348:00381__170120karigane__trnLF048	Control	Asteraceae	0	0	0	0	0	0	0	0	0	0	0	0	0	0	0	0	0	0	0	0	0	0	0	0	0	5	0	0	0	0	0	0	0	0	0	0	0	0	0	0	0	0	0	0	0	0	0
D6NZ9:00356:00033__170120karigane__trnLF158	Control	Brassicaceae	0	0	0	0	0	0	0	0	0	0	0	0	0	0	0	0	0	0	0	0	0	0	0	0	0	0	0	0	0	0	0	0	0	0	0	0	0	0	0	1	0	0	0	0	0	0	0
D6NZ9:00367:00214__170120karigane__trnLF131	Control	Brassicaceae	0	0	0	0	0	0	0	0	0	0	0	0	0	0	0	0	0	0	0	0	0	0	3	0	0	0	0	0	0	0	0	0	0	0	0	0	0	0	0	0	0	0	0	0	0	3	0
D6NZ9:00405:00449__170120karigane__trnLF014	Control	Brassicaceae	0	0	0	0	0	0	0	0	0	0	0	0	0	0	0	0	0	0	0	0	0	0	0	0	0	0	1	0	0	0	0	0	0	0	0	0	0	0	0	0	0	0	0	0	0	0	0
D6NZ9:00435:00356__170120karigane__trnLF037	Control	Brassicaceae	0	1	0	0	0	3	4	1	0	0	0	0	0	0	0	0	0	0	0	0	0	0	3	0	0	0	0	0	1	0	0	1	0	3	0	0	1	0	0	0	5	0	0	4	1	0	0
D6NZ9:00476:02496__170120karigane__trnLF107	Control	Cannabaceae	0	0	0	0	0	0	0	0	0	0	0	0	0	0	0	0	0	0	0	0	0	0	0	0	0	0	0	0	0	0	0	0	0	0	0	0	0	0	0	0	0	0	0	0	0	0	0
D6NZ9:00491:00293__170120karigane__trnLF111	Control	Brassicaceae	0	0	0	0	0	0	0	0	0	1	3	1	1	0	0	0	0	2	0	0	0	1	0	0	0	1	5	0	0	0	0	0	0	0	0	0	0	0	0	1	0	0	0	0	0	0	1
D6NZ9:00491:00429__170120karigane__trnLF190	Control	Theaceae	0	0	0	0	0	0	0	0	0	0	0	0	0	0	7	0	0	0	0	0	0	0	0	0	0	0	85	0	0	0	0	0	0	0	0	0	0	0	0	0	0	0	0	0	0	0	0
D6NZ9:00534:02350__170120karigane__trnLF242	Control	Brassicaceae	0	0	0	0	0	0	0	0	0	0	0	0	0	0	0	0	0	0	0	0	0	0	0	0	0	0	0	0	1	0	0	0	0	0	0	0	0	0	0	0	0	0	0	0	0	0	0
D6NZ9:00541:00322__170120karigane__trnLF164	Control	Poaceae	0	0	0	0	0	0	0	0	0	0	0	0	0	0	0	0	0	0	0	0	0	0	0	0	0	0	0	0	0	0	0	0	0	0	0	0	0	0	0	0	0	0	0	0	0	0	0
D6NZ9:00544:00115__170120karigane__trnLF160	Control	Brassicaceae	0	0	0	0	0	0	0	0	0	0	0	0	0	0	0	0	0	0	0	0	0	0	0	0	0	0	0	0	0	0	0	0	0	0	0	0	0	0	0	0	0	0	0	0	0	0	0
D6NZ9:00548:00456__170120karigane__trnLF151	Control	Unknown	0	0	0	0	0	0	0	0	0	1	0	0	0	0	0	0	0	0	0	0	0	1	0	0	1	0	0	0	0	0	0	0	0	0	0	0	0	0	0	0	0	0	0	0	0	0	0
D6NZ9:00549:00593__170120karigane__trnLF129	Control	Poaceae	0	0	0	0	40	0	0	0	0	43	0	0	0	0	0	93	0	0	0	0	0	0	0	0	0	0	0	0	0	0	0	0	0	0	0	0	0	0	0	0	0	0	0	0	0	0	0
D6NZ9:00574:02525__170120karigane__trnLF166	Control	Brassicaceae	0	0	0	1	0	0	0	0	0	1	0	0	1	0	0	0	0	1	0	1	0	0	1	0	0	0	0	0	0	0	0	0	0	0	0	0	7	0	0	1	0	0	1	0	0	0	0
D6NZ9:00575:02397__170120karigane__trnLF038	Control	Unknown	0	0	0	0	0	3	1	0	0	0	0	0	0	0	0	0	0	0	0	0	0	0	0	0	0	0	0	0	1	0	0	1	0	1	0	0	0	3	0	0	1	0	2	3	0	0	0
D6NZ9:00597:00383__170120karigane__trnLF166	Control	Aceraceae	0	0	0	0	0	0	0	0	0	0	0	0	0	0	0	0	0	0	0	0	0	0	0	0	0	0	0	0	0	0	1	0	0	0	0	0	0	0	0	0	0	0	0	0	0	0	0
D6NZ9:00621:00573__170120karigane__trnLF238	Control	Brassicaceae	0	0	0	0	0	0	0	0	0	0	0	0	0	0	0	0	0	0	0	0	0	0	0	0	0	0	0	0	0	0	0	0	0	0	0	0	0	0	0	0	0	0	0	0	0	0	0
D6NZ9:00656:00549__170120karigane__trnLF168	Control	Brassicaceae	0	0	0	0	0	0	0	0	0	0	0	0	0	1	0	0	0	0	0	0	1	0	0	0	0	0	0	0	0	0	0	0	0	0	0	0	0	0	0	0	0	0	0	0	0	0	0
D6NZ9:00676:00184__170120karigane__trnLF199	Control	Brassicaceae	0	0	0	0	0	0	0	0	0	0	0	0	0	0	0	0	0	0	0	0	0	0	0	0	0	0	0	0	0	0	0	0	0	0	0	0	0	0	0	0	0	0	0	0	0	0	0
D6NZ9:00676:00364__170120karigane__trnLF086	Control	Unknown	0	0	0	0	1	0	0	0	0	0	0	0	0	0	0	0	0	0	0	0	0	0	0	0	0	0	0	0	0	0	0	0	0	0	0	0	1	0	0	0	0	0	0	1	0	0	0
D6NZ9:00690:02402__170120karigane__trnLF117	Control	Fabroniaceae	0	0	0	0	0	0	0	0	0	0	0	0	0	0	0	0	0	0	0	0	0	0	0	0	0	0	0	0	0	0	0	0	0	0	0	0	0	0	0	0	0	0	0	0	0	0	0
D6NZ9:00701:00744__170120karigane__trnLF037	Control	Poaceae	0	0	0	0	0	0	0	0	0	0	0	0	0	0	0	0	0	0	0	0	0	0	0	0	0	0	0	0	0	0	0	0	0	0	0	0	0	0	0	0	0	0	0	0	0	0	0
D6NZ9:00712:00496__170120karigane__trnLF168	Control	Unknown	0	0	0	0	0	0	0	0	0	0	0	0	0	0	0	0	0	0	0	0	0	0	0	0	0	0	0	0	0	0	0	0	0	0	0	0	0	0	0	0	0	0	0	0	0	0	0
D6NZ9:00713:00613__170120karigane__trnLF027	Control	Brassicaceae	0	0	0	0	0	0	0	0	0	0	0	0	0	0	0	0	0	0	0	0	0	0	0	0	0	0	0	0	0	0	0	0	0	0	0	0	0	0	0	0	0	0	0	0	0	0	0
D6NZ9:00715:02377__170120karigane__trnLF213	Control	Brassicaceae	0	0	0	2	1	3	1	0	0	0	0	0	0	0	0	0	0	0	0	0	0	0	0	0	0	0	0	0	1	0	0	0	1	1	0	0	0	0	0	0	0	0	0	4	2	0	0
D6NZ9:00742:00149__170120karigane__trnLF139	Control	Brassicaceae	0	0	0	0	0	0	0	0	0	0	0	0	0	0	0	0	0	0	0	1	1	0	0	0	0	0	0	0	0	0	0	0	0	0	0	0	0	0	0	0	0	0	0	0	0	1	0
D6NZ9:00753:02244__170120karigane__trnLF055	Control	Brassicaceae	0	0	0	0	0	0	0	0	0	0	0	0	0	0	0	0	0	1	0	0	1	0	0	0	1	0	0	0	0	0	0	0	0	0	0	0	0	0	0	0	0	0	0	0	0	0	0
D6NZ9:00761:02348__170120karigane__trnLF050	Control	Brassicaceae	0	1	0	0	0	0	0	0	0	0	0	0	0	0	0	0	0	0	0	0	0	0	0	0	0	0	0	0	0	0	0	0	0	1	0	0	1	0	0	0	0	0	1	0	1	0	0
D6NZ9:00786:00713__170120karigane__trnLF099	Control	Fabaceae	0	0	0	0	0	0	0	0	0	0	0	0	0	0	0	0	0	0	0	0	0	0	0	0	0	0	0	0	0	0	0	0	0	0	0	0	0	0	0	0	0	0	0	0	0	0	0
D6NZ9:00803:00668__170120karigane__trnLF101	Control	Brassicaceae	0	0	0	0	0	0	0	0	0	0	0	0	0	0	0	0	0	0	0	0	0	0	0	0	0	0	0	0	0	0	0	0	0	0	0	0	0	0	0	0	0	0	0	0	0	0	0
D6NZ9:00809:02717__170120karigane__trnLF165	Control	Brassicaceae	0	0	0	0	0	1	0	0	0	0	0	0	0	1	0	0	0	0	0	0	0	0	0	0	0	0	0	0	0	0	0	0	0	0	0	0	0	1	0	0	0	0	0	0	0	0	0
D6NZ9:00811:01180__170120karigane__trnLF179	Control	Dryopteridaceae	0	0	0	0	0	0	0	0	0	0	0	0	0	0	0	0	0	0	0	0	0	0	0	0	0	0	0	0	0	0	0	0	0	0	0	9	0	0	0	0	0	0	0	0	0	0	0
D6NZ9:00815:02450__170120karigane__trnLF293	Control	Brassicaceae	0	1	0	5	0	1	3	0	0	5	0	0	0	0	0	1	0	5	1	0	3	0	1	0	0	0	9	0	0	0	0	5	0	3	0	0	1	0	0	1	1	0	0	3	0	5	0
D6NZ9:00816:00088__170120karigane__trnLF298	Control	Brassicaceae	0	0	0	0	0	0	0	0	0	1	0	0	0	0	0	0	0	0	0	0	0	0	0	0	0	0	1	0	0	0	0	0	1	0	0	0	1	0	0	0	0	0	1	0	0	1	0
D6NZ9:00859:02508__170120karigane__trnLF025	Control	Brassicaceae	0	0	0	0	0	0	1	1	0	0	0	0	0	0	0	0	0	0	0	0	0	0	0	0	0	0	0	0	0	0	0	0	0	0	0	0	0	0	0	0	0	0	0	0	0	0	0
D6NZ9:00900:01304__170120karigane__trnLF055	Control	Brassicaceae	0	0	0	0	0	0	0	0	0	0	0	0	0	0	0	0	0	0	0	0	0	0	0	0	0	0	0	0	0	0	0	0	0	1	0	0	0	0	0	0	0	0	0	0	0	0	0
D6NZ9:00908:00126__170120karigane__trnLF002	Control	Brassicaceae	0	0	0	0	0	0	0	0	0	0	0	0	0	0	0	0	1	0	0	0	0	0	0	0	0	0	0	0	0	0	0	0	0	0	0	0	0	0	0	0	0	0	0	0	0	0	0
D6NZ9:01012:00307__170120karigane__trnLF288	Control	Brassicaceae	0	1	0	0	0	0	0	0	0	0	0	0	0	0	0	0	0	0	0	0	0	0	0	0	0	0	0	0	0	0	0	0	0	0	0	1	1	0	0	0	0	0	0	0	0	3	0
D6NZ9:01082:01267__170120karigane__trnLF161	Control	Brassicaceae	0	0	0	0	1	0	0	0	0	0	7	0	0	0	1	3	6	4	1	3	1	0	0	1	3	3	12	1	0	1	0	0	0	0	0	0	0	1	1	0	0	0	0	0	3	13	1
D6NZ9:01106:00564__170120karigane__trnLF136	Control	Brassicaceae	0	0	0	4	0	2	0	1	0	0	0	0	0	0	0	0	0	0	0	0	0	0	0	0	0	0	0	4	1	0	1	1	0	1	0	0	0	1	0	0	2	0	3	4	2	0	0
D6NZ9:01149:02095__170120karigane__trnLF246	Control	Brassicaceae	0	0	0	1	0	0	0	0	0	0	0	0	0	0	0	0	0	0	0	0	0	0	0	0	0	0	0	0	0	0	0	2	0	0	0	0	0	0	0	1	0	0	0	0	0	0	0
D6NZ9:01174:02714__170120karigane__trnLF138	Control	Brassicaceae	0	0	0	1	0	0	0	0	0	0	0	0	0	0	0	0	0	0	0	0	0	0	0	0	0	0	0	0	0	0	0	0	1	0	0	0	0	0	0	0	0	0	0	3	0	0	0
D6NZ9:01200:02581__170120karigane__trnLF015	Control	Fagaceae	0	0	0	0	0	0	0	0	0	0	0	0	0	0	0	0	0	0	0	0	0	0	0	0	0	0	0	0	0	0	0	0	0	0	0	0	0	0	0	0	0	0	0	0	0	0	0
D6NZ9:01202:01592__170120karigane__trnLF117	Control	Brassicaceae	0	0	0	0	0	0	1	0	0	0	0	0	0	0	0	0	0	0	0	0	0	0	0	0	0	0	0	0	0	0	0	0	0	0	0	0	0	0	0	0	0	0	0	0	0	0	0
D6NZ9:01205:02924__170120karigane__trnLF183	Control	Brassicaceae	0	0	0	0	0	0	0	0	0	0	0	0	0	0	0	0	0	0	0	4	0	0	0	0	0	0	0	0	0	0	0	0	0	0	0	0	0	0	0	0	0	0	0	0	0	0	0
D6NZ9:01260:01069__170120karigane__trnLF216	Control	Brassicaceae	0	0	0	0	0	0	0	0	0	0	0	0	0	0	0	0	0	0	0	0	0	0	0	0	0	0	0	0	0	0	0	0	0	0	0	0	0	0	0	0	0	0	0	0	0	0	0
D6NZ9:01266:01995__170120karigane__trnLF218	Control	Unknown	0	0	0	0	0	0	0	0	0	0	0	0	0	0	0	0	0	0	0	0	0	0	0	0	0	0	0	0	0	0	0	3	0	0	0	0	0	0	0	0	0	0	0	0	1	0	0
D6NZ9:01338:02096__170120karigane__trnLF145	Control	Bracteacoccaceae	0	0	0	0	0	0	0	0	0	0	0	0	0	0	0	0	0	0	0	0	0	0	0	0	0	0	0	0	0	0	0	0	0	0	0	0	0	0	0	0	0	0	0	0	0	0	0
D6NZ9:01351:01335__170120karigane__trnLF008	Control	Brassicaceae	1	4	4	19	0	10	19	8	3	26	19	3	28	1	5	1	4	39	0	16	12	5	10	9	9	32	31	3	3	2	1	11	6	6	1	0	7	6	2	8	3	0	12	15	21	21	8
D6NZ9:01448:00487__170120karigane__trnLF194	Control	Brassicaceae	0	0	0	0	0	0	0	0	0	0	0	0	0	0	0	0	0	0	0	0	0	0	0	0	0	0	0	0	0	0	0	0	0	0	0	0	0	0	0	0	0	0	0	0	0	1	0
D6NZ9:01506:01609__170120karigane__trnLF049	Control	Brassicaceae	0	0	0	0	0	0	0	0	0	0	0	0	0	0	0	0	0	0	0	0	0	0	0	0	0	0	0	0	0	0	0	0	0	0	0	0	0	0	0	0	0	0	0	0	0	0	0
D6NZ9:01614:02713__170120karigane__trnLF170	Control	Brassicaceae	0	0	0	0	0	0	0	0	0	0	0	1	0	0	0	0	0	0	0	0	0	0	0	0	0	0	0	0	0	0	0	0	0	0	0	0	0	0	0	0	0	0	0	0	0	0	0
D6NZ9:01618:00444__170120karigane__trnLF009	Control	Brassicaceae	0	0	1	0	1	1	0	0	1	1	2	0	0	0	1	0	0	1	0	2	6	0	0	3	4	3	2	0	0	0	0	0	0	0	0	0	0	0	0	0	0	0	0	0	0	2	0
D6NZ9:01745:01771__170120karigane__trnLF190	Control	Brassicaceae	0	0	0	0	0	0	0	0	0	0	0	0	3	0	0	0	0	0	0	0	0	0	0	0	0	0	4	0	1	0	0	0	0	0	0	0	0	0	0	0	0	0	1	0	0	0	0
D6NZ9:01817:01130__170120karigane__trnLF086	Control	Brassicaceae	0	0	0	0	0	0	0	0	0	0	0	0	0	0	0	0	0	0	0	0	0	0	0	0	0	0	0	0	0	0	0	0	0	0	0	0	0	0	0	0	0	0	0	0	0	0	0
D6NZ9:01870:03312__170120karigane__trnLF131	Control	Brassicaceae	0	0	0	0	0	0	0	0	0	0	1	0	2	0	0	1	0	2	0	10	0	3	4	1	0	0	0	0	0	0	0	2	1	0	0	0	0	0	0	0	0	0	0	2	1	12	3
D6NZ9:01908:01692__170120karigane__trnLF048	Control	Brassicaceae	0	0	0	0	0	0	0	0	0	0	0	0	0	0	0	0	0	0	0	0	0	0	0	0	0	0	0	0	0	0	0	0	0	0	0	0	0	0	0	0	0	0	0	0	0	0	0
D6NZ9:01974:00383__170120karigane__trnLF123	Control	Brassicaceae	0	0	0	0	0	0	0	0	0	6	1	0	1	0	0	1	0	0	0	0	0	0	0	0	1	1	5	0	0	0	0	0	0	0	0	0	0	0	0	0	0	0	0	0	0	0	0
D6NZ9:02071:01694__170120karigane__trnLF158	Control	Brassicaceae	0	0	0	0	0	0	0	0	0	0	0	0	0	0	0	0	0	0	0	0	0	0	0	0	0	0	0	0	0	0	0	0	0	0	0	0	0	0	0	0	0	0	0	0	0	0	0
D6NZ9:02095:00467__170120karigane__trnLF173	Control	Brassicaceae	0	0	0	0	0	0	0	0	0	0	0	0	0	0	0	0	0	1	0	0	0	0	0	0	0	0	1	0	0	0	0	0	0	0	0	0	0	0	0	0	0	0	0	0	0	0	0
D6NZ9:02167:00863__170120karigane__trnLF166	Control	Brassicaceae	0	0	0	0	0	0	0	0	0	0	0	0	0	0	0	0	0	1	0	2	0	0	1	0	0	1	0	0	0	0	0	0	0	0	0	0	0	0	0	1	0	0	0	0	0	1	0
D6NZ9:02261:00786__170120karigane__trnLF048	Control	Brassicaceae	0	0	0	0	0	0	0	0	0	0	1	0	0	0	0	0	0	1	0	0	0	0	0	0	0	0	0	0	0	0	0	0	0	0	0	0	0	0	0	0	0	0	0	0	0	0	0
D6NZ9:02262:01127__170120karigane__trnLF164	Control	Brassicaceae	0	0	0	0	0	0	0	0	0	0	0	0	0	0	0	0	0	0	0	0	0	0	0	0	0	0	0	0	0	0	0	0	0	0	0	0	0	0	0	0	0	0	0	0	0	0	0
D6NZ9:02396:01440__170120karigane__trnLF205	Control	Unknown	0	0	0	0	0	0	0	1	0	0	0	0	0	0	0	0	0	0	0	0	0	0	0	0	0	0	0	0	1	0	0	0	0	0	0	0	0	0	0	0	0	0	0	0	0	0	0
D6NZ9:02454:00158__170120karigane__trnLF164	Control	Unknown	0	0	0	0	0	0	0	0	1	0	0	0	0	0	0	0	0	1	0	0	0	0	1	0	0	0	1	0	0	0	0	0	0	0	0	0	0	0	0	0	0	0	0	0	0	0	1
D6NZ9:02487:00219__170120karigane__trnLF176	Control	Brassicaceae	0	0	0	0	0	0	0	0	0	0	0	0	0	0	0	0	0	0	0	0	0	0	1	0	0	0	0	0	0	0	0	0	0	0	0	0	0	0	0	0	0	0	0	0	0	0	0
D6NZ9:02533:00730__170120karigane__trnLF199	Control	Brassicaceae	0	0	0	0	0	0	0	0	0	0	0	0	0	0	0	0	0	0	0	0	0	0	0	1	0	0	0	0	0	0	0	0	0	0	0	0	0	0	0	0	0	0	0	0	0	0	0
D6NZ9:02594:01094__170120karigane__trnLF186	Control	Brassicaceae	0	0	0	0	0	0	0	0	0	18	12	31	23	0	12	1	11	5	0	16	3	1	1	11	10	5	20	0	0	0	0	0	0	0	0	0	0	0	0	0	0	0	0	0	0	1	0
D6NZ9:02748:00297__170120karigane__trnLF179	Control	Brassicaceae	0	0	0	0	0	0	0	0	0	1	0	0	0	0	0	3	0	0	0	0	1	0	0	0	0	0	0	0	0	0	0	0	0	0	0	0	0	0	0	0	0	0	0	0	0	0	0
D6NZ9:02856:00642__170120karigane__trnLF042	Control	Brassicaceae	0	0	0	0	0	0	0	0	0	0	0	0	0	0	0	0	0	0	0	0	0	0	0	0	0	0	0	2	0	0	0	0	0	0	0	0	0	0	0	0	0	0	0	0	0	1	1
D6NZ9:03060:00971__170120karigane__trnLF049	Control	Brassicaceae	0	0	1	2	0	0	1	1	0	0	3	0	0	0	0	0	0	0	0	0	0	0	0	0	0	0	0	0	0	0	0	4	0	3	0	0	0	2	0	0	1	0	1	6	0	0	0
D6NZ9:03271:00675__170120karigane__trnLF065	Control	Brassicaceae	0	0	2	0	0	0	1	0	0	0	1	0	4	0	0	0	0	0	0	2	0	0	1	0	0	0	0	0	0	0	0	0	0	0	0	0	0	0	0	0	0	0	0	2	0	1	1
D6NZ9:03322:02805__170120karigane__trnLF190	Control	Brassicaceae	0	0	0	0	0	0	0	0	0	1	2	0	1	0	0	8	1	144	0	2	15	1	8	0	6	1	2	0	0	0	0	0	0	0	0	0	0	0	0	0	0	0	0	0	0	114	24
D6NZ9:03391:00891__170120karigane__trnLF021	Control	Brassicaceae	0	0	0	0	0	0	0	0	0	0	0	0	0	0	0	0	0	0	0	0	0	0	0	0	7	0	0	0	0	0	0	0	0	0	0	0	0	0	0	0	0	0	0	0	0	0	0
D6NZ9:03528:01071__170120karigane__trnLF131	Control	Brassicaceae	568	965	202	4585	1843	4840	6254	1644	2706	17017	12601	3188	16858	2520	6764	674	9090	17413	2028	1640	10975	6415	2279	8437	14378	4507	21682	132	1788	611	902	560	1607	4121	129	703	2159	5749	738	5477	390	525	5346	6263	979	20004	6624
[truncated: 231 more columns]
