# Supplementary material for: Evaluation of plant contamination in metabarcoding diet analysis of a herbivore
Source: Sci Rep. 2018 Oct 22;8:15563. doi: 10.1038/s41598-018-32845-w (PMC6197254; doi:10.1038/s41598-018-32845-w)
Supplement: Supplementary file 3 — Table S2 [file 41598_2018_32845_MOESM3_ESM.xlsx]

## Sheet: Sheet1
Table S2. Results of BLAST search for contaminant and control sequences in each experimental condition.
Plant taxa	Control	A	B	C	D	E	F
Contaminant
Aceraceae	-	0	0	0	4	4	0
Apiaceae	-	118	1	0	0	0	0
Apocynaceae	-	0	0	0	0	8	0
Aquifoliaceae	-	0	0	0	68	13	0
Araliaceae	-	5	0	0	0	0	19
Asteraceae	-	0	165	1	6	4	1
Asterales	-	0	0	0	43	0	0
Athyriaceae	-	7	840	0	633	0	40
Azollaceae	-	1	0	0	18	0	0
Bartramiaceae	-	0	0	0	0	6	0
Berberidaceae	-	0	0	0	0	0	4
Brassicaceae	-	8	13	6	2	11	4
Cannabaceae	-	17	18	0	0	0	0
Capparaceae	-	0	0	0	4	0	0
Caprifoliaceae	-	0	0	0	0	55	53
Caryophyllaceae	-	0	0	0	6	0	0
Convolvulaceae	-	0	0	0	0	0	8
Cucurbitaceae	-	84	1	5	0	0	0
Cupressaceae	-	9	28	7	26	205	10
Cyperaceae	-	0	46	0	0	0	0
Desmidiaceae	-	59	60	0	0	0	0
Dioscoreaceae	-	0	0	0	16	0	0
Euphorbiaceae	-	282	0	0	0	0	0
Fabaceae	-	0	8	87	0	8	8
Fagaceae	-	11	27	1	9	1	8
Funariaceae	-	0	0	0	14	0	0
Haloragaceae	-	0	0	0	0	0	54
Hydrangeaceae	-	0	0	0	0	175	98
Juncaceae	-	0	0	0	0	8	0
Lamiaceae	-	0	11	0	0	0	0
Lardizabalaceae	-	0	0	0	0	0	45
Nelumbonaceae	-	0	0	0	2	0	3
Orobanchaceae	-	92	0	0	0	0	0
Pinaceae	-	19	0	0	588	14	0
Poaceae	-	1704	136	1203	206	22	53
Poacese	-	0	0	0	0	11	134
Podocarpaceae	-	0	363	0	0	0	0
Polygonaceae	-	1	24	12	7	0	1
Polypodiales	-	0	0	0	0	0	4
Ranunculaceae	-	0	0	6	144	6	4
Rhizophoraceae	-	0	0	0	8	0	0
Rosaceae	-	31	54	3	50	49	82
Rubiaceae	-	0	0	0	0	16	0
Rutaceae	-	0	0	0	18	15	0
Salicaceae	-	0	4	0	0	0	0
Saururaceae	-	0	309	0	0	218	90
Solanaceae	-	0	6	0	0	0	0
Streptophyta	-	0	0	0	3	12	0
Thelypteridaceae	-	357	0	0	0	2944	1998
Urticaceae	-	115	0	0	5	7	0
Viridiplantae	-	3	4	0	1	0	0
Vitaceae	-	0	0	5	7	85	256
Unknown	-	7	46	36	11	10	116
Total in contaminant	-	2930	2164	1372	1899	3907	3093
Control
Aceraceae	5	1	0	69	0	118	21
Apiaceae	3	1	455	0	16	0	5
Araceae	48	49	483	0	172	257	485
Asteraceae	6	5	0	0	0	6	4
Asterales	8	986	335	221	925	186	632
Bracteacoccaceae	3	0	0	7	0	1	0
Brassicaceae	197019	195988	141398	105595	136963	138610	204344
Cannabaceae	7	0	0	0	19	129	136
Dryopteridaceae	3	9	0	0	0	49	50
Fabaceae	125	416	752	450	483	28	7
Fabroniaceae	1	0	0	0	0	0	40
Fagaceae	193	558	945	63	412	93	2463
Nelumbonaceae	70	0	22	0	1277	274	219
Oleaceae	3	0	0	0	17	0	85
Plantaginaceae	14	0	0	16	0	0	160
Poaceae	464	222	168	404	226	316	2373
Rosaceae	22	0	0	0	0	10	6
Theaceae	4	92	3	0	0	28	17
Unknown	193	106	186	39	40	22	17
Total in control	198191	198433	144747	106864	140550	140127	211064
