# Supplementary material for: Evaluation of plant contamination in metabarcoding diet analysis of a herbivore
Source: Sci Rep. 2018 Oct 22;8:15563. doi: 10.1038/s41598-018-32845-w (PMC6197254; doi:10.1038/s41598-018-32845-w)
Supplement: Supplementary file 4 — Table S3 [file 41598_2018_32845_MOESM4_ESM.xlsx]

## Sheet: Sheet1
Table S3. Detailed output of the GLMs used to predict the presence of contaminated samples and the proportion of contaminated sequences.
Model	AIC	Response variables	Explanatory variables		Estimate	Std. Error	z value	Pr(>|z|)
M1	248.47	Presence of contaminated samples	Ground	Stone	0.821	0.2558	3.209	0.00133
				Plant	0.2059	0.2277	0.904	0.36588
				Wet soil	2.2736	0.3969	5.729	1.01e-08
M2		Presence of contaminated samples	Ground	Stone	0.714767	0.329243	2.171	0.0299
				Plant	0.101486	0.306547	0.331	0.7406
				Wet soil	2.16924	0.444749	4.877	1.07e-06
			Time		0.009818	0.019363	0.507	0.6121
M3		Presence of contaminated samples	Ground	Stone	0.891	0.3023	2.948	0.0032
				Plant	0.277	0.2794	0.991	0.3215
				Wet soil	2.3474	0.4325	5.428	5.7e-08
			Overhead	Plant	-0.1382	0.3131	-0.441	0.659
M3	1842.7	Proportion of contaminated sequences	Overhead	Open	-4.15813	0.2559	-16.249	<2e-16
				Plant	-4.43883	0.25947	-17.107	<2e-16
			Time		0.02596	0.01626	1.597	0.11
M4		Proportion of contaminated sequences	Overhead	Open	-3.8354	0.191	-20.08	<2e-16
				Plant	-4.1579	0.1874	-22.19	<2e-16
